# Supplementary material for: Biological Variation in Biochemistry Analytes in Laboratory Guinea Pigs (Cavia porcellus)
Source: Vet Sci. 2023 Oct 17;10(10):621. doi: 10.3390/vetsci10100621 (PMC10610888; doi:10.3390/vetsci10100621)
Supplement: Supplementary file 1 [file vetsci-10-00621-s001.zip]

Archive with 3 entries (3 files):
- Supplementary Figure S1.jpg
- Supplementary Figure S2.jpg
- Supplementary Figure S3.jpg
